# Supplementary material for: Mathematical Evaluation of the Amino Acid and Polyphenol Content and Antioxidant Activities of Fruits from Different Apricot Cultivars
Source: Molecules. 2011 Sep 1;16(9):7428–57. doi: 10.3390/molecules16097428 (PMC6264707; doi:10.3390/molecules16097428)
Supplement: Supplementary file 1 [file molecules-16-07428-s001.zip]

Archive with 4 entries (3 files):
- Supplementary Materials/
- Supplementary Materials/Suplementary Data 1.xlsx
- Supplementary Materials/Suplementary Data 2.xlsx
- Supplementary Materials/Suplementary Data 3.xlsx
