# Supplementary material for: Mathematical Evaluation of the Amino Acid and Polyphenol Content and Antioxidant Activities of Fruits from Different Apricot Cultivars
Source: Molecules. 2011 Sep 1;16(9):7428–57. doi: 10.3390/molecules16097428 (PMC6264707; doi:10.3390/molecules16097428)
Supplement: Supplementary file 1 [file molecules-16-07428-s001.zip › Supplementary Materials/Suplementary Data 1.xlsx]

## Sheet: List1
1	2	3	4	5	6	7	8	9	10	11	12	13	14	15
LE-1402	MK 132 Visus Foee	Harglow	Polonais	Klosterneuburger	Priusaděbnyj	Lepana	Exherova	Vardaguin Vagdaas	Zorkij	Seo	H-II 16/1	Ligeti Orias	Sungold	Strepet
Roxana	Scout	Orange red	Velikyj	Rotmaler	Aurora	Achrori	Curtis	Krupnoploda	Farmingdale	Melitopolskij	SEO-116	LE-994	Forum	Chvang sin
Cegledi Bilbor	I 51/00	Štepnjak Oranževyj	Early Ryl	Náchodský zázrak	Tabu	Lefrosta	Sosed	LE-6016	H-II 19/40	NJA-55	Velita	Saldcot	NJA-1	Veselka 74/14
5-17-103	Sunglo	Amos	Velvaglo	Hacihaliloglo	Dacia	Lemeda	Nansy Aprikose	Scana	Merkurij	VP-LE-118	Iskra	Wenatchee	NJA-2	Čačansko zlato
H-II 45/26	Early Blush	Lenova	Reumberto	Krasnošč Nikitskij	Lefreda LE-831	Manicot II	Mai-Huang	Julskij	Rival	M 56	LE-3709	Gvardějskyj	Antonio Erani
VP-LE1212	SEO-111	LE-6283	6-10-45A	DA-YU-BADA	Alfred	California	SEO-31	LE-982	LE-2267	Moi-Schva-Sin	Lerosa	Oranževo Krasnyj	Mold Olimpik
Nugget	Goliaš	LE-3204	Machová	Pozdní chrámová	Vyndrop	Veecot	LE-11/91	Harcot	Efekt-22/7	Tilton	maďarská235C	Užgorod	Beliana
LE-858	Sabinovská LE-220	Riland	Gulia	H-I-9149	5 - 8 - 8-	LE-5832	Pastyrik	LE-946	Apricos von nansy	VP-LE-12/6	Rouge de Sarnhac	Jvan-Sin	Mongold
Gergana	Docteyr Maccle	Ligeti Orias	Nikitskij	LE-5500	Bergeron A114	Leala	Rouge de rive saltes		Posjolok		Early Gold	Sungiant
Festivalna	Poyer	Seo-36	Pretendent	Magiar Kajszii	Sundrop	Chersonskij			Ananasnyj Čjuripinskij		Ružová Ranná	Luizet
Agat	Hendersen	Ledana	Mold Olimpik	Ackermann	Krymsk Medunec	Marena					LE-5500	M47
Chersonskij	Apricos von nansy	Čína	Colomer Nativ	NJA-35	LE-5854	Rouge de Fourner					Labert in 4NO	Pentagon
Perfection	Aviator	Nachodská Krajová	Vesna	LE-995		Vivagold					Keczli Mete Rosen	SEO-94
Polgocvetna	Fruhe von Kitsee	Goldtropfen	Krupnoplodá II	SEO-104		Leskora						Chvan-Shi-Cong
Harval	Vebama	LE-4725	Seo-74	Blenheim Orange		LE-7150
Hargrand	Murgab	Lajcot	Reliable	Kostinskij		Čudovnys
VS22/23	Goldcot	VS-23/164	C4R8T22	Merkurij		Poirat
Celgledi Biror	Lebeza			Marlen		Vesprima
Poc. Blatný	LE-5306			Jubilejnyj
Kospotěnskij	Favorit			LE-1075
Goldrich	PLM.78FIŠR			LE-7463
Seo-105	Martina Bassi			Iskra
Legolda	LE-985			Pacov
Litoral	H-14/25			Konzervnyj pozdnyj
LE-8711	Leronda			Colov 19
Rodina	SEO-104			Bai-Gon
In-Bez-Sin	Leronda			Šalah
Arzam. Aromatnyj	Vnuk Krasnoščokogo			Murfatlar
A-II 25/65	Mamaia
Zard	SEO-41
Helelna de rousilion	SEO-40
Blenheim	Voskij
Markulesti	Vinoslivij
Moldavský krup	Merculešti 17/2
Lakanyj	Krosnošč Nikitskij
Kostuřenskyj	Sem Badem Eric
	Stelar
	Poljus Južnyj
	Volšebnyj
	Ansu
	Abu Talibu
	TDB
	Churmai
	Ljotčik
	Lejara LE -386
	Cocov
	Ivone Liverani
