# Supplementary material for: Mathematical Evaluation of the Amino Acid and Polyphenol Content and Antioxidant Activities of Fruits from Different Apricot Cultivars
Source: Molecules. 2011 Sep 1;16(9):7428–57. doi: 10.3390/molecules16097428 (PMC6264707; doi:10.3390/molecules16097428)
Supplement: Supplementary file 1 [file molecules-16-07428-s001.zip › Supplementary Materials/Suplementary Data 2.xlsx]

## Sheet: List1
1	2	3	4	5	6	7	8	9	10	11	12	13	14	15
5 8 8	Aurora	Čína	DA-YOU-BADA	Early ryl	H-I4/25	LE 806	LE-1402	LE-858	LE-8711	Lefreda	Mamaia	Leskora	Posjolok	MK 153
Beliana	In-Bej-Sin	SEO-31	Gvarděskyj	Harcot	Vyndrop	LE-1075	LE-6016	Legolda	Goliáš	Forum		Early Blush	Antonio Erani
Efekt-22/7 245	Laycot	Callatis	LE-5500	Lemeda	Ananasnyj Cjuripinskij	LE-7463	Zorkij	NJA 55	Tilton	Voskij		Merkurij	C4R8T22
LE-946	LE-3709		Ledana	SEO-36	Chersonskij	LE-985	LE-4725	Cegledi Bibor	Čudovnyj	VP-LE-12/6		Náchodský zázrak	Litoral
Priusaděbnyj	LE-5854		Ackermann		Chuan-Shi-Gong	LE-995	Ledana	Goldtropfen				Gergana	Melitopolskij
Bergeron A 114	Lerosa		Krymsk. Medunec		Reumberto	SEO	NJA-35	LE-7150				H-II45/26	5-17-103
Hativ Colomer	Orange Red		LE-2267		Šalah	Velvaglo	SEO-104	Moldavský Krup.				Chersonskij	Early Gold
H-II16/1	PLM. 78 Fišr.		Lenova		Vognik	6-10-45A	Leronda	Pozdní chrámová				Lejara LE-386	Saldcot
LE-982	Rival		Moi-Chua-Sin		Volšebnyj	Goldcot	Murgab	Vynoslivij				Ljotčik	SEM Badem Eric
LE-994	SEO-111		Nugget			Goldrich	Docteyr Maccle	Colov 19				Pacov Race pozdní	Abu Talibu
SEO-104	Velikyj		Rodina			Hargrand	Džankojskij Rannyj						Colov 19
SEO-74	Vesna		Rouge de Fournes			Harval	Hacihaliloglo
Tabu	Krupnoplodá II		Scout			Henderson	Marena
Velita	Alfred		Favorit			I 51/00	Mongold
Veselka 74/14	Amos		Jubilejnyj			Krasnošč Nikitskij	Murfatlar
Arzam. Aromatnyj	Dolgocvetna		Lefreda LE-831			Krasnoščokij ranyj	Nancy Aprikose
Cegledi Bibor	Perfection		Ligeti Orias			LE-11/91	Roxana
Curtis			NJA-2			Lebela	Vesprima
Čačansko zlato			Festivalna			Machová	Vnuk Krasnoščokogo
Dacia			Fruhe von Kitsee			Mai-Huang
Doc. Blatný			Ivone Liverani			Marlen
Farmingdale			M 47			Martina Bassi
H-I.9/49			M 56			NJA-1
H-II19/40			Maďarská C235			Riland
Juan-Sin.			Markulesti			Rouge de Rive Saltes
Klosterneuburger			Merculešti 17/2			SEO-116
Kospotěnskij			Sosed			Stelar
LE-5306			Sungold			Sundrop
Luizet			Štepnjak Oranževyj			Sungiant
Magiar Kajszii						Sunglo
Mold. Olimpik						Užgorod
Olimp						Vardaguin Vagdaas
Reliable						Veecot
Rotmaler						Vegama
Rouge de Sarnhac						Vivagold
Scaha						VP-LE 12/2
SEO-40						VP-LE-118
Strepet						VS.22/23
Sundrop						Agat
Aprikose von Nancy						Bai-Gon
Aviator						Bergeron c 65
Cegledi Arony						Blenheim
Harglow						Blenheim Orange
Iskra						California
Julskij						Gulia
Kostinskij						Lakanyj
Kostuženskij						Lasgerdi Maskad
Leala						Pretendent
Lefrosta						Prizer
Náchodská krajová						VS 23/164
Oranževo Krasnyj
P. 2981
Pentagon
Poljus Južnyj
Polonais
Poyer
Růžová ranná
Sabinovská LE-220
SEO-105
SEO-94
Wenatchee
Ansu
Helena de Rousilion
