# Supplementary material for: Mathematical Evaluation of the Amino Acid and Polyphenol Content and Antioxidant Activities of Fruits from Different Apricot Cultivars
Source: Molecules. 2011 Sep 1;16(9):7428–57. doi: 10.3390/molecules16097428 (PMC6264707; doi:10.3390/molecules16097428)
Supplement: Supplementary file 1 [file molecules-16-07428-s001.zip › Supplementary Materials/Suplementary Data 3.xlsx]

## Sheet: List1
1	2	3	4	5	6	7	8	9	10	11	12	13	14	15
LE-1402	MK 132 Visus Foee	Harglow	Polonais	Scout	LE-994	Amos	Aurora	Docteyr Maccle	Pretendent	LE-5500	H-II 16/1	LE-985	NJA-1	Lajcot
SEO-116	Forum	Priusaděbnyj	Klosterneuburger	Apricos von nansy	Goliaš		Rotmaler	Iskra	Mai-Huang	Colomer Nativ	Orange red	Perfection	Strepet	Rouge de rive saltes
Vivagold	NJA-2	I 51/00	Lepana	Goldcot	Lefrosta		Zorkij	Fruhe von Kitsee	Ackermann	Tabu	Krupnoplodá II	Mamaia	Sundrop	LE-5854
LE-5500	LE-6016	Exherova	Roxana	Vinoslivij	6-10-45A		Seo	Lebeza	Chersonskij	Vesna	Luizet	VP-LE-118	Scana	Merkurij
M 56	LE-7150	5-17-103	Early Blush	Polgocvetna	SEO-104		Náchodský zázrak	Nikitskij	Farmingdale	Leronda	Seo-36	Merculešti 17/2	Chvang sin	LE-8711
LE-4725	Antonio Erani	SEO-111	Ligeti Orias	Rouge de Fourner	maďarská235C		Velikyj	LE-5306	Early Gold	Leronda	SEO-31	Veecot	Julskij	Mold Olimpik
Krymsk Medunec	Bai-Gon	Štepnjak Oranževyj	Achrori	Blenheim	Voskij		Cegledi Bilbor	Jvan-Sin	Kostinskij	Gergana	Favorit	Celgledi Biror	Leskora	Efekt-22/7
Legolda	VP-LE-12/6	Velvaglo	H-I-9149	Lakanyj	Bergeron A114		Curtis	Mold Olimpik	Kospotěnskij		Lerosa		C4R8T22
Litoral		Gvardějskyj	Murgab	Kostuřenskyj	LE-946		Hacihaliloglo	LE-11/91	Vyndrop		LE-995	Jubilejnyj	Rodina
H-II 19/40		Lenova	Marlen		Chvan-Shi-Cong		Vardaguin Vagdaas	Magiar Kajszii	5 - 8 - 8-		Lemeda	Seo-105	LE-1075
Rival		Poyer	Murfatlar		Pacov		Krasnošč Nikitskij	H-14/25	Chersonskij		Agat	Leala	LE-982
In-Bez-Sin		Reumberto	Markulesti		Ananasnyj Čjuripinskij		Sunglo	SEO-104	Posjolok		Poc. Blatný	Sungold	Beliana
Moi-Schva-Sin		DA-YU-BADA			Abu Talibu		Early Ryl	Blenheim Orange	Čačansko zlato		LE-5832	Marena	Mongold
Arzam. Aromatnyj		VP-LE1212			Churmai		Saldcot	SEO-41	Ansu		Nachodská Krajová	Volšebnyj
Veselka 74/14		Aviator			Vesprima		Wenatchee	Rouge de Sarnhac	Helelna de rousilion			Goldtropfen
LE-2267		LE-3709			Moldavský krup		Sosed	Dacia	TDB			Iskra
Harcot		Nugget			Lejara LE -386		H-II 45/26	Manicot	Tilton			Labert in 4NO
		Nansy Aprikose					Oranževo Krasnyj	SEO-40				Konzervnyj pozdnyj
		LE-6283					Sabinovská LE-220	Pastyrik
		Riland					Hendersen	California
		Machová					Velita	Harval
		Sungiant					Pozdní chrámová	Hargrand
		Melitopolskij					Vebama	VS22/23
		Martina Bassi					LE-3204	Čína
		NJA-35					Užgorod	Krosnošč Nikitskij
		LE-858					Gulia	Pentagon
		NJA-55					PLM.78FIŠR	Lefreda LE-831
		M47					Festivalna	Ružová Ranná
		Ledana						Alfred
		Vnuk Krasnoščokogo						Stelar
		Sem Badem Eric						Goldrich
		není popis						Poljus Južnyj
		Seo-74						SEO-94
		Merkurij						LE-7463
		Reliable						Apricos von nansy
		Krupnoploda						A-II 25/65
		Colov 19						Zard
		Poirat						Keczli Mete Rosen
		Ljotčik						Čudovnys
		Šalah						VS-23/164
								Cocov
								Ivone Liverani
